# Supplementary material for: High-Calorie Diets Exacerbate Lipopolysaccharide-Induced Pneumonia by Promoting Propionate-Mediated Neutrophil Extracellular Traps
Source: Nutrients. 2025 Jul 7;17(13):2242. doi: 10.3390/nu17132242 (PMC12251575; doi:10.3390/nu17132242)
Supplement: Supplementary file 1 [file nutrients-17-02242-s001.zip › Supplementary Table.xlsx]

## Sheet: Sheet1
NO.	Figure	assay	group1	group2	p
1	1	IL1β	N	p	1.02e-10
2	1	TNF.α	N	p	1.48e-10
3	1	IL.6	N	p	2.21e-12
4	1	MIP.2	N	p	1.02e-11
5	1	IL1β	GP	P	5.43e-08
6	1	TNF.α	GP	P	1.78e-07
7	1	IL.6	GP	P	2.47e-06
8	1	MIP.2	GP	P	4.26e-10
9	1	lung.index	N	P	5.94e-07
10	2	citH3	N	P	1.32e-07
11	2	tunel	N	P	1.05e-05
12	2	ly6G	N	P	0.00126
13	2	citH3	GP	P	3.96e-07
14	2	tunel	GP	P	0.000723
15	2	ly6G	GP	P	1.74e-06
16	3	lung.C2	GP	P	0.494
17	3	lung.C3	GP	P	0.385
18	3	lung.C4	GP	P	0.687
19	3	fecal.C2	GP	P	0.225
20	3	fecal.C3	GP	P	0.0231
21	3	fecal.C4	GP	P	1.04e-05
22	3	blood.C2	GP	P	0.684
23	3	blood.C3	GP	P	0.553
24	3	blood.C4	GP	P	0.978
25	3	lung.C2	N	G	0.857
26	3	lung.C3	N	G	0.0398
27	3	lung.C4	N	G	0.0719
28	3	fecal.C2	N	G	0.00234
29	3	fecal.C3	N	G	1.84e-05
30	3	fecal.C4	N	G	0.01732
31	3	blood.C2	N	G	0.763
32	3	blood.C3	N	G	0.0154
33	3	blood.C4	N	G	0.3
34	4	MIP.2	N	P	1.28e-11
35	4	IL.6	N	P	6.08e-12
36	4	TNF.α	N	P	7.61e-13
37	4	IL.1β	N	P	8.86e-12
38	4	MIP.2	GP	P	1.43e-11
39	4	IL.6	GP	P	1e-07
40	4	TNF.α	GP	P	3.84e-10
41	4	IL.1β	GP	P	3.69e-06
42	4	MIP.2	GP	S	1.15e-10
43	4	IL.6	GP	S	1.82e-09
44	4	TNF.α	GP	S	1.51e-10
45	4	IL.1β	GP	S	1.35e-07
46	4	MIP.2	GP	T	3.09e-10
47	4	IL.6	GP	T	1.58e-09
48	4	TNF.α	GP	T	5.01e-09
49	4	IL.1β	GP	T	1.98e-07
50	5	HDAC1	GP	S	0.00412
51	5	HDAC2	GP	S	0.0285
52	5	HDAC3	GP	S	0.000684
53	5	HDAC6	GP	S	0.0128
54	5	HDAC1	GP	T	0.00463
55	5	HDAC2	GP	T	0.0151
56	5	HDAC3	GP	T	0.00103
57	5	HDAC6	GP	T	0.016
58	5	HDAC1	N	P	0.00182
59	5	HDAC2	N	P	0.0112
60	5	HDAC3	N	P	0.0015
61	5	HDAC6	N	P	0.00178
62	5	HDAC1	GP	P	0.00267
63	5	HDAC2	GP	P	0.0159
64	5	HDAC3	GP	P	0.000378
65	5	HDAC6	GP	P	0.00253
66	6	CitH3	N	P	5.59e-10
67	6	AcH4	N	P	0.00135
68	6	Tunel	N	P	0.00237
69	6	CitH3	GP	P	0.000612
70	6	AcH4	GP	P	6.58e-05
71	6	Tunel	GP	P	7.19e-05
72	6	CitH3	GP	S	0.000424
73	6	AcH4	GP	S	0.000311
74	6	Tunel	GP	S	4.34e-05
75	6	CitH3	GP	T	0.000269
76	6	AcH4	GP	T	0.000511
77	6	Tunel	GP	T	0.000102

## Sheet: Sheet2
no.	figure	assay	group	mean	sd	se	95%CI_low	95%CI_high
1	1	IL.1β	N	128.625	18.6313	6.58716	113.049	144.201
2	1	IL.1β	G	216.875	25.3571	8.96509	195.676	238.074
3	1	IL.1β	P	380.875	37.8019	13.365	349.272	412.478
4	1	IL.1β	GP	581	38.8219	13.7256	548.544	613.456
5	1	TNF.α	N	64.5	7.6532	2.70581	58.1018	70.8982
6	1	TNF.α	G	117.875	10.2739	3.63238	109.286	126.464
7	1	TNF.α	P	208	23.4338	8.2851	188.409	227.591
8	1	TNF.α	GP	310.75	19.7104	6.96868	294.272	327.228
9	1	IL.6	N	86.125	14.1162	4.99084	74.3235	97.9265
10	1	IL.6	G	137.375	18.7688	6.63577	121.684	153.066
11	1	IL.6	P	265.125	17.5698	6.21185	250.436	279.814
12	1	IL.6	GP	345.25	24.0876	8.51627	325.112	365.388
13	1	MIP.2	N	386.5	47.4583	16.779	346.824	426.176
14	1	MIP.2	G	596.5	42.2205	14.9272	561.203	631.797
15	1	MIP.2	P	904	55.3534	19.5704	857.723	950.277
16	1	MIP.2	GP	1499.88	96.0527	33.9598	1419.57	1580.18
17	1	lung.index	N	0.006822	0.000419809	0.000132755	0.00652169	0.00712231
18	1	lung.index	G	0.0071092	0.000393133	0.00012432	0.00682797	0.00739043
19	1	lung.index	P	0.00945975	0.000943254	0.000333491	0.00867117	0.0102483
20	1	lung.index	GP	0.0100606	0.000423765	0.000141255	0.00973482	0.0103863
21	2	citH3	N	12.4652	1.11194	0.453946	11.2983	13.6321
22	2	citH3	G	22.2295	2.8717	1.17237	19.2158	25.2432
23	2	citH3	P	27.7453	2.64364	1.07926	24.971	30.5197
24	2	citH3	GP	44.7183	2.41173	0.984586	42.1874	47.2493
25	2	tunel	N	10.9283	1.30334	0.532085	9.56057	12.2961
26	2	tunel	G	13.2437	0.819746	0.33466	12.3834	14.1039
27	2	tunel	P	20.5648	2.60558	1.06372	17.8304	23.2992
28	2	tunel	GP	15.068	1.03744	0.423535	13.9793	16.1567
29	2	ly6g	N	37.7492	4.83913	1.97556	32.6708	42.8275
30	2	ly6g	G	41.679	4.66083	1.90278	36.7878	46.5702
31	2	ly6g	P	49.1672	4.04067	1.64959	44.9267	53.4076
32	2	ly6g	GP	73.76	4.54573	1.85579	68.9895	78.5305
33	3	lung.c2	N	6.825	1.57354	0.642395	5.17367	8.47633
34	3	lung.c2	G	6.66667	1.38793	0.56662	5.21012	8.12321
35	3	lung.c2	P	5.24	1.41827	0.579005	3.75162	6.72838
36	3	lung.c2	GP	5.74667	1.02326	0.417745	4.67282	6.82052
37	3	lung.c3	N	3.69667	0.869981	0.355168	2.78368	4.60966
38	3	lung.c3	G	2.716	0.277182	0.12396	2.37183	3.06017
39	3	lung.c3	P	3.558	0.730596	0.326732	2.65085	4.46515
40	3	lung.c3	GP	3.165	0.468508	0.234254	2.4195	3.9105
41	3	lung.c4	N	1.74667	0.360869	0.147324	1.36796	2.12538
42	3	lung.c4	G	1.39167	0.237606	0.0970023	1.14231	1.64102
43	3	lung.c4	P	1.61167	0.351307	0.143421	1.24299	1.98034
44	3	lung.c4	GP	1.685	0.254303	0.103819	1.41813	1.95187
45	3	fecal.C2	N	40.1664	13.4596	5.49486	26.0415	54.2914
46	3	fecal.C2	G	17.0539	3.83332	1.56495	13.0311	21.0767
47	3	fecal.C2	P	31.0095	16.3536	6.67632	13.8475	48.1716
48	3	fecal.C2	GP	21.7218	6.5198	2.6617	14.8797	28.5639
49	3	fecal.C3	N	113.469	12.6859	5.6733	97.717	129.22
50	3	fecal.C3	G	31.7855	18.9806	7.74881	11.8665	51.7045
51	3	fecal.C3	P	56.9155	27.7225	11.3177	27.8225	86.0085
52	3	fecal.C3	GP	20.241	11.9906	5.36237	5.35271	35.1294
53	3	fecal.C4	N	55.2898	48.0923	21.5075	-4.42462	115.004
54	3	fecal.C4	G	15.5186	15.7315	6.42235	-0.990564	32.0278
55	3	fecal.C4	P	46.1186	8.56242	3.82923	35.487	56.7503
56	3	fecal.C4	GP	4.93312	4.02735	1.80109	-0.0674939	9.93373
57	3	blood.C2	N	28.2198	3.22837	1.31798	24.8318	31.6078
58	3	blood.C2	G	28.8716	4.007	1.63585	24.6665	33.0767
59	3	blood.C2	P	30.8	7.96945	3.25352	22.4366	39.1635
60	3	blood.C2	GP	29.2756	4.01573	1.63942	25.0613	33.4899
61	3	blood.C3	N	0.30538	0.0290381	0.0129862	0.269324	0.341436
62	3	blood.C3	G	0.2143	0.0624936	0.0255129	0.148717	0.279883
63	3	blood.C3	P	0.308133	0.181741	0.0741954	0.117408	0.498859
64	3	blood.C3	GP	0.261267	0.0432789	0.0176686	0.215848	0.306685
65	3	blood.C4	N	0.131417	0.0365704	0.0149298	0.0930383	0.169795
66	3	blood.C4	G	0.112722	0.0204175	0.0083354	0.0912948	0.134149
67	3	blood.C4	P	0.111512	0.0283887	0.0126958	0.0762628	0.146761
68	3	blood.C4	GP	0.111953	0.0230985	0.00942993	0.0877129	0.136194
69	4	MIP.2	N	355.375	49.2369	17.4079	314.212	396.538
70	4	MIP.2	P	908.25	62.0063	21.9226	856.411	960.089
71	4	MIP.2	GP	1572.88	73.2948	25.9136	1511.6	1634.15
72	4	MIP.2	S	980.25	67.9574	24.0266	923.436	1037.06
73	4	MIP.2	T	1043.38	62.2321	22.0024	991.348	1095.4
74	4	IL.6	N	101.375	14.7932	5.23019	89.0076	113.742
75	4	IL.6	P	336.625	28.2637	9.99274	312.996	360.254
76	4	IL.6	GP	459	20.3119	7.18133	442.019	475.981
77	4	IL.6	S	307.875	23.943	8.46513	287.858	327.892
78	4	IL.6	T	294.625	26.9917	9.54302	272.059	317.191
79	4	TNF.α	N	62.75	7.66718	2.71076	56.3401	69.1599
80	4	TNF.α	P	187.125	12.2875	4.34428	176.852	197.398
81	4	TNF.α	GP	300.375	16.911	5.97894	286.237	314.513
82	4	TNF.α	S	180.375	11.8435	4.1873	170.474	190.276
83	4	TNF.α	T	188.625	18.5391	6.55454	173.126	204.124
84	4	IL.1β	N	108.75	19.8548	7.01974	92.1509	125.349
85	4	IL.1β	P	347.5	26.7154	9.44533	325.165	369.835
86	4	IL.1β	GP	465.875	36.9959	13.08	434.946	496.804
87	4	IL.1β	S	312.5	25.0884	8.87009	291.526	333.474
88	4	IL.1β	T	299.25	33.7755	11.9414	271.013	327.487
89	5	HDAC1	N	1.061	0.148233	0.0855823	0.692769	1.42923
90	5	HDAC1	P	2.45333	0.292343	0.168784	1.72711	3.17955
91	5	HDAC1	GP	4.95333	0.582672	0.336406	3.5059	6.40077
92	5	HDAC1	S	2.586	0.378194	0.218351	1.64651	3.52549
93	5	HDAC1	T	2.716	0.345851	0.199677	1.85686	3.57514
94	5	HDAC2	N	1.108	0.108	0.0623538	0.839713	1.37629
95	5	HDAC2	P	1.97333	0.318616	0.183953	1.18185	2.76482
96	5	HDAC2	GP	3.36233	0.50758	0.293051	2.10143	4.62323
97	5	HDAC2	S	2.129	0.384641	0.222073	1.1735	3.0845
98	5	HDAC2	T	2.10367	0.166064	0.0958772	1.69114	2.51619
99	5	HDAC3	N	1.06333	0.243264	0.140448	0.459032	1.66763
100	5	HDAC3	P	2.76233	0.292141	0.168668	2.03661	3.48805
101	5	HDAC3	GP	5.69033	0.352466	0.203496	4.81476	6.56591
102	5	HDAC3	S	2.80367	0.390503	0.225457	1.8336	3.77373
103	5	HDAC3	T	3.03933	0.404853	0.233742	2.03362	4.04505
104	5	HDAC6	N	1.07267	0.150762	0.0870428	0.698152	1.44718
105	5	HDAC6	P	2.63967	0.334566	0.193162	1.80856	3.47077
106	5	HDAC6	GP	4.601	0.377492	0.217945	3.66326	5.53874
107	5	HDAC6	S	3.02733	0.512596	0.295947	1.75398	4.30069
108	5	HDAC6	T	3.197	0.474886	0.274176	2.01732	4.37668
109	6	CitH3	N	0.109322	0.00883267	0.00360592	0.100053	0.118592
110	6	CitH3	P	0.312063	0.0197644	0.00806877	0.291322	0.332805
111	6	CitH3	GP	0.420382	0.0502669	0.0205214	0.36763	0.473134
112	6	CitH3	S	0.287518	0.0380402	0.0155298	0.247597	0.327439
113	6	CitH3	T	0.295249	0.0245282	0.0100136	0.269508	0.32099
114	6	AcH4	N	0.224074	0.0224066	0.00914747	0.20056	0.247588
115	6	AcH4	P	0.177273	0.0133814	0.00546293	0.16323	0.191316
116	6	AcH4	GP	0.127412	0.013037	0.00532232	0.113731	0.141094
117	6	AcH4	S	0.178166	0.019093	0.00779467	0.158129	0.198203
118	6	AcH4	T	0.175641	0.0195107	0.00796522	0.155166	0.196116
119	6	Tunel	N	0.248117	0.0218893	0.00893625	0.225146	0.271089
120	6	Tunel	P	0.205324	0.0139558	0.00569743	0.190678	0.21997
121	6	Tunel	GP	0.109226	0.0336184	0.0137247	0.0739452	0.144506
122	6	Tunel	S	0.230897	0.0274048	0.011188	0.202137	0.259656
123	6	Tunel	T	0.218287	0.0269948	0.0110206	0.189958	0.246616
